# Supplementary material for: Obesity reduces hippocampal structure and function in older African Americans with the APOE-ε4 Alzheimer’s disease risk allele
Source: Front Aging Neurosci. 2023 Sep 4;15:1239727. doi: 10.3389/fnagi.2023.1239727 (PMC10507275; doi:10.3389/fnagi.2023.1239727)
Supplement: Supplementary file 1 [file Data_Sheet_1.CSV]

Subject	ICV	Participant	Imaging	Education_yrs	Age	Age_Accl	BDI_Total	BDIGroup	GDS	MMSE	MMSE_ZScore	Social_Total	DS_Forward	DS_Back	DS_Seq	DS_Total	Trail_A_sec	Trail_A_Err	Trail_B_sec	Trail_B_Err	F	A	S	Letter_Total	Animal_Total	Clock	NAART_Total	RAVLT_A1	RAVLT_A1_Scaled_Score	RAVLT_A2	RAVLT_A3	RAVLT_A4	RAVLT_A5	RAVLT_Recall_Total_A1A5	RAVLT_LOT_Score	RAVLT_LOT_Scaled_Score	RAVLT_B	RAVLT_B_Scaled_Score	RAVLT_Recall_Total_A6	RAVLT_Recall_Interference_Total_A6_Scaled_Score	RAVLT_Recall_Total_A7	RAVLT_Recall_Delay_Total_A7_Scaled_Score	RAVLT_Recog_Target_ListA_correct_circle_num	RAVLT_Recog_ListA_circle_not_num	RAVLT_Recog_distractor_ListB__correct_circle_num	RAVLT_Recog_ListB_circle_not_num	RAVLT_Recog_errors	BP_sys	BP_dia
AA345	1145016.978	345	1	12	61	1.084910094	22	2		27	-0.6	49	11	7	2	20	37	0			14	7	12	33	9	4	37	5	10	6	7	7	7	32	7	6	3	8	5	8	2	7	6	5	6	5	14	133	74
AA181	1514377.79	181	1	13	79		12			28	0	64	11	7	8	26	67	1			13	8	12	33	14	4	29	5	11	7	8	8	8	36	11	9	2	7	4	8	0	6	0	12	0	3	3	132	82
AA280	1389762.853	280	1	14	71		7			30	1.3	65	11	10	11	32	23	1	80	0	23	11	19	53	19	4	15	6	12	10	13	11	13	53	23	14	11	18	9	13	8	12	13	1	10	0	1	147	87
AA359	1264643.383	359	1	12.5	69	-8.299113531	14	2		29	0.7	65	9	9	6	24	38	0	86	0	16	12	16	44	17	4	27	5	10	10	10	11	13	49	24	15	5	12	10	14	11	15	14	1	7	1	1	135	84
AA191	1214138.057	191	1	14	86	-15.39878214	1	1		26	-0.8	76	11	5	5	21	99	2	207	2	16	12	11	39	11	4	28	5	11	5	7	5	6	28	3	6	2	7	2	6	3	8	9	0	2	0	2	129	59
AA182	1374017.83	182	1	13	67	-8.645849822	3			29	0	73	11	13	8	32	29	0	52	0	13	10	7	30	19	4	25	8	16	9	12	13	15	57	17	11	6	14	12	16	13	17	14	1	3	0	0	109	71
AA261	1350505.647	261	1	12	87		6			25	-0.5	76	11	7	7	25	68	0	170	2	10	5	8	23	10	3	55	5	11	6	9	10	11	41	16	11	6	15	6	10	7	12	10	3	9	1	3	151	75
AA320	1298511.53	320	1	13	67		2	1		30	1	77	6	6	4	16	55	0	143	0	6	12	12	30	17	4	50	7	14	10	12	13	14	56	21	13	8	16	9	12	10	13	8	7	10	0	1	136	87
AA238	1327782.879	238	1	14	63		7			29	0	64	8	8	4	20	46	0	305	4	12	12	13	37	21	4	43	7	14	9	8	11	12	47	12	9	7	15	6	9	8	11	7	4	3	1	2	124	72
AA293	1142778.213	293	2	12.5	70		8			26	-1.3	50	8	8	7	23	44	0	150	3	12	10	12	34	22	4	44	3	6	8	9	11	14	45	30	16	3	8	13	18	13	17	14	1	6	0	3	134	90
AA125	1368676.736	125	1	13.5	60		4			29	0	71	10	9	8	27	26	0	73	1	15	9	17	41	21	4	35	4	8	5	7	7	7	30	10	8	3	8	5	8	5	9	0	9	0	1	1	143	87
AA165	1472607.727	165	1	15	63	-1.339753256	1	1		29	0	50	15	8	7	30	59	0	103	0	16	11	29	56	21	4	23	4	8	6	6	7	6	29	9	7	5	12	3	6	3	7	0	9	0	1	0	102	68
AA287	1408855.324	287	1	13	77	-15.55046306	5			29	0.6	60	8	5	5	18	71	0	220	3	13	13	10	36	11	2	33	2	6	3	7	5	10	27	17	11	3	9	4	8	3	8	7	6	0	1	1	125	86
AA187	1206233.627	187	1	12	69		18	2		26	-1.4	80	6	7	7	20	55	0	195	2	5	5	9	19	10	4	57	5	10	6	6	8	8	33	8	8	4	10	6	10	6	10	10	1	3	0	2	121	65
AA284	1032049.993	284	1	11.5	65	5.987827457	10			29	0.7	64	5	6	7	18	31	1	87	1	8	8	6	22	22	3	58	4	8	8	10	12	12	46	26	14	6	13	8	11	8	11	13	2	6	0	0	142	81
AA225	1474653.352	225	1	16	67	-8.341129419	1	1		30	1	80	10	7	9	26	36	1	103	0	11	10	11	32	15	4	28	6	12	8	12	13	15	54	24	14	8	16	12	16	12	16	14	1	4	0	0	139	85
AA180	1359324.321	180	1	16	70		4			28	0	73	7	9	6	22	35	0	130	2	7	1	10	18	17	2	29	4	9	6	10	9	8	37	17	11	5	12	6	10	7	11	13	1	4	0	4	135	90
AA248	1229126.369	248	1	14	69		0	1		28	-1	83	12	7	7	26	56	0	101	0	20	12	19	51	20	4	31	5	10	8	12	12	13	50	25	14	5	12	8	11	9	12	11	4	5	0	3	142	91
AA155	1579420.051	155	1	15	63	-3.586956123	1	1		30	0.8	66	11	6	6	23	35	1	96	0	20	15	22	57	18	4	22	4	8	6	7	6	8	31	11	9	3	8	4	7	4	8	11	1	4	1	5	128	75
AA308	1512919.711	308	1	12	65		0	1		27	-0.7	76	10	8	4	22	78	3	150	0	11	10	12	33	9	3	47	4	8	8	9	10	9	40	20	12	3	8	6	9	5	9	9	5	4	0	2	126	90
AA256	1488065.18	256	1	18	63	-11.98999911	9			30	0.8	60	10	10	7	27	36	1	73	0	13	12	11	36	13	4	37	4	8	6	7	9	9	35	15	10	2	6	5	8	5	9	9	2	2	0	2	131	95
AA164	1181072.311	164	1	16	65		11			28	-1	63	9	7	5	21	25	0	83	1	17	16	24	57	18	4	21	9	17	12	11	11	12	55	10	8	5	12	11	14	12	15	15	0	2	1	2	129	95
AA319	1398663.377	319	1	13	63		2	1		29	0	73	10	10	10	30	41	0	85	0	20	17	21	58	27	4	34	5	10	8	9	12	11	45	20	12	4	10	9	12	10	13	14	0	7	2	3	129	77
AA385	1557986.459	385	1	16	73	-4.352957693	13			30	1.3	48	12	11	8	31	43	0	102	0	12	7	7	26	17	4	34	5	10	8	11	12	14	50	25	15	7	15	10	14	9	13	13	1	4	3	3	151	70
AA333	1218715.505	333	1	13.5	61		13			28	-0.8	57	13	13	7	33	23	0	67	0	13	12	14	39	14	4	18	3	6	8	11	12	15	49	34	17	5	11	10	13	6	10	12	2	6	2	1	123	74
AA179	1276686.611	179	1	12	71		9			27		54	7	7	6	20	61	0	280	4	15	5	14	34	11	3	53							41					4		6		5	4	3	1	0	164	76
AA273	1204052.306	273	1	18	71		6			29	0.6	36	9		10		55	0	94	0	11	13	15	39	16	4	25	8	16	12	13	14	14	61	21	13	5	12	13	18	14	18	15	0	8	0	0	125	82
AA129	1336606.815	129	1	16	67		2	1		27	-2	72	12	7	6	25	58	0	104	2	3	5	10	18	10	4	39	2	5	7	10	11	10	30	30	16	4	10	7	10	9	12	13	2	3	0	1	181	96
AA119	1616580.668	119	1	13	65		13			28	-1	47	13	6	8	27											27	3	6	5	4	7	7	26	11	9	5	12	6	9	5	9	8	6	8	2	12	141	87
AA117	1483571.631	117	1	16	74	-18.71772945	7			29	0.6	63	8	8	10	26											31	4	9	6	9	9	9	37	17	11	7	15	7	10	5	10	10	5	7	2	6	142	79
AA141	1339467.303	141	1	12	67	-7.274269423	7			28	0	57	14	6	6	26	23	0	273	8	15	11	17	43	27	4	32	5	10	8	8	8	9	38	13	10	6	14	6	9	2	7	5	7	5	2	1	139	73
AA173	1302488.107	173	1	12	81		14	2		30	2.2	59	8	8	7	23	58	0	205	1	12	6	9	27	16	4	41	6	13	7	8	13	12	46	16	11	6	15	6	10	7	12	10	3	4	1	0	136	70
AA367	1352092.101	367	1	12	83		7			25	0	80	13	4	1	18	108	0			8	5	7	20	13	4	52	9	18	10	11	11	9	50	5	7	6	15	7	11	7	12	13	0	3	2	7	146	77
AA142	1577900.676	142	1	12	78		0	1		26	-0.7	71	8	6	5	19	38	0	245	1	5	7	6	17	13	4	44	3	8	4	4	6	6	23	8	8	1	5	6	10	4	9	4	7	1	0	0	134	71
AA209	1663032.055	209	1	14.5	64	6.599071864	1	1		27	-1.5	84	10	11	9	30	28	0	76	0	17	20	24	61	18	4	16	6	12	5	8	9	8	36	6	6	7	15	5	8	6	10	10	3	3	2	1	93	60
AA336	1435984.418	336	1	15	68	-8.504741093	7			29	0	51	8	9	9	26	65	2	160	2	13	12	15	40	23	4	31	5	10	6	8	9	11	39	14	10	4	10	9	12	9	12	6	8	4	0	1	163	105
AA203	1404790.551	203	1	18	76		2	1		24	-2.5	64	10	7	6	23	31	0			15	13	14	42	16	3	32	5	11	7	8	6	8	34	9	9	2	7	4	8	4	9	4	8	1	6	9	139	73
AA259	1339957.364	259	1	14.5	75	-22.81995451	5			30	1.3	83	7	8	6	21	71	2	183	2	11	9	10	30	15	3	32	3	7	6	8	11	12	40	25	15	5	12	10	14	8	12	0	15	1	4	0	139	64
AA228	1284748.052	228	1	15	68		6			28	-1	70	7	6	8	21	38	1	143	4	16	10	17	43	19	4	31	6	12	7	7	10	12	42	12	9	3	8	9	12	9	12	12	0	3	0	4	122	63
AA208	1432412.034	208	1	18	69		4			30	1	84	12	9	9	30	39	1	82	1	12	14	22	50	23	4	25	4	9	8	11	11	11	45	25	15	7	15	8	12	8	12	8	4	3	2	2	153	81
AA188	1185492.818	188	1	13	78		15	2		28	0	61	8	5	5	18	53	1	138	1	5	7	9	21	14	4	53	4	10	5	8	8	9	34	14	10	5	13	6	10	7	12	13	1	4	2	4	128	72
AA309	1045740.563	309	1	12	67	-15.53429316	12			29	0.7	74	8	7	7	22	49	0	129	0	12	7	9	28	16	4	45	5	10	8	7	11	10	41	16	11	7	15	4	7	5	10	10	4	7	1	0	106	65
AA197	1160583.654	197	1	15	61		5			29	0	38	10	8	6	24	36	1	86	1	7	8	12	27	13	4	50	3	6	5	10	8	13	39	24	14	2	6	7	10	10	13	15	0	1	1	2	177	91
AA205	1145992.086	205	1	12	75		12			27	0	72	6	6	1	13	61	0	303	1	9	11	11	31	9	3	43	5	11	6	7	9	11	38	13	10	3	9	9	13	11	15	8	4	5	0	2	170	94
AA315	1263134.91	315	1	16	90		3			26		84	6	4	2	12	162	1			7	4	7	18	11	4	35							31					8		6		8	5	0	2	1	113	49
AA184	1325185.839	184	2	13	89		22	2		28	0.8	82	11	9	10	30	44	0	151	2	10	9	10	29	12	4	46	6	13	9	9	10	9	43	13	10	3	9	9	13	9	13	12	0	4	0	2	178	83
AA135	1400493.833	135	1	14	68		27	2		29	0	62	6	6	5	17	90	1			7	6	10	23	11	0	49	4	9	5	7	7	9	32	12	9	4	10	4	7	4	8	6	6	3	3	3	185	75
AA177	1351713.083	177	1	12	82		11			25		72	7	6	1	14	97	0	327	4	8	8	15	31	14	3	50							29					2		2		6	7	4	2	4	215	88
AA146	1323176.36	146	1	16	64		4			25	-3.1	57	6	7	6	19	36	0	85	0	16	11	11	38	21	4	43	3	6	6	7	9	9	34	19	12	3	8	4	7	3	7	5	4	0	0	3	135	69
AA348	1436730.288	348	1	13	64		8			27	-1.5	73	11	11	7	29	24	0	130	1	9	11	13	33	27	4	30	5	10	9	10	11	12	47	22	13	7	15	10	13	10	13	8	4	0	3	5	165	94
AA340	1475184.09	340	1	10	65		5			29	0.7	67	7	6	5	18	32	0	143	1	13	9	14	36	17	4	40	5	10	5	8	10	12	40	15	10	5	12	10	13	10	13	13	0	2	1	2	163	77
AA178	1487897.042	178	1	13	65		19	2		29	0	69	8	9	8	25	30	0	101	2	10	14	14	38	23	4	48	2	4	6	10	8	7	33	23	13	2	6	7	10	5	9	11	0	1	2	4	152	76
AA196	1212711.779	196	1	14	63	-11.48160169	8			29	0	79	9	7	1	17	32	0	76	0	17	15	16	48	15	4	49	4	8	7	12	10	10	43	23	13	6	13	4	7	5	9	8	5	4	1	2	137	85
AA220	1254218.495	220	1	16	60	-2.51067052	4			28	-0.8	72	8	7	7	22	31	0	119	2	11	10	11	32	21	4	34	6	11	11	10	12	10	49	19	12	5	11	9	12	9	12	13	2	9	1	3	127	76
AA255	1371642.098	255	1	18	80		5			29	2.2	56	11	10	7	28	40	0	66	0	16	15	13	44	14	4	35	7	16	5	8	8	10	38	3	6	3	9	2	6	1	7	4	0	0	1	2	172	87
AA314	1310379.096	314	1	18	63		8			27	-1.5	59	10	7	6	23	34	1	65	0	10	9	10	29	13	3	51	6	12	7	10	11	12	46	16	11	3	8	7	10	6	10	0	14	0	1	12	132	80
AA288	1274058.119	288	1	11	62		10			27	-0.6	84	9	9	8	26	33	0	118	0	12	14	13	39	22	4	56	4	8	5	7	9	10	35	15	10	5	11	6	9	8	11	10	2	3	0	1	146	70
AA356	1308597.172	356	1	15	68	-10.93838065	4			30	1	77	8	8	7	23	49	0	122	1	13	7	12	32	23	4	47	7	14	11	12	13	13	56	21	13	4	10	10	13	11	14	11	2	7	0	3	121	76
AA343	1297898.33	343	1	15	66		24	2		24	-0.5	68	8	6	5	19	80	1			8	4	9	21	16	4	51	3	6	7	6	9	8	33	18	12	4	10	3	6	4	8	6	7	4	0	2	94	63
AA361	1297148.231	361	1	14	68		9			30	1	76	10	8	8	26	25	0	155	2	16	12	14	42	18	4	29	7	14	10	10	10	10	47	12	9	5	12	10	13	9	12	7	5	2	4	3	140	85
AA382	1144396.998	382	1	14	69		13			29	0	81	9	8	9	26	38	0	88	1	15	15	14	44	19	4	34	7	14	9	12	12	15	55	20	13	7	15	11	15	12	16	10	4	3	1	0	115	78
AA344	1356516.861	344	2	18	65		0	1		29	0	66	10	8	7	25	43	0	79	0	9	14	15	38	21	4	39	5	10	8	10	12	12	47	22	13	6	13	14	17	13	17	14	1	5	0	2	141	84
AA189	1398663.377	189	1	13	66		9			30	1	67	9	7	8	24	38	0	94	0	19	14	14	47	24	3	23	4	9	6	9	10	10	39	19	12	5	12	6	9	7	11	11	4	2	1	4	181	90
AA143	1217247.54	143	1	14	70		3			30	1.3	83	10	6	10	26	35	2	73	1	8	9	14	31	22	4	44	5	10	8	8	9	10	40	15	10	4	10	7	10	8	12	8	3	2	2	4	162	77
AA120	1278308.634	120	1	18	61	-4.870553354	9			28	-0.8	84	8	8	7	23	40	0	111	2	9	7	11	27	18	3	13	5	10	8	9	10	10	42	17	11	6	13	6	9	6	10	10	3	2	0	1	151	88
AA154	1241414.521	154	1	18	67		11			30	1	84	10	8	8	28	31	1	79	0	21	11	21	53	37	4	21	6	12	12	14	15	15	62	32	17	5	12	14	17	14	18	15	0	10	0	1	196	108
AA317	1345419.648	317	1	12	66		8			29	0.7	72	6	7	4	17	33	0	122	2	6	12	6	24	15	3	48	6	12	6	9	8	9	38	8	8	4	10	4	7	4	8	4	5	1	2	3	127	67
AA174	1336714.177	174	1	14	74		3			29	0.6	12	8	7	8	23	41	0	118	1	15	4	9	28	16	4	31	6	13	7	8	9	9	39	9	8	3	8	6	10	7	11	13	2	4	0	0	133	83
AA266	1247312.756	266	1	13	69		10			25	-4	72	11	8	6	25	50	0	121	1	11	7	8	26	11	4	21	3	6	6	7	7	8	31	16	11	3	8	5	9	3	7	8	3	0	1	2	140	86
AA246	1570551.181	246	1	12	70		16	2		27	0	54	10	8	6	24	81	0	160	0	8	7	10	25	15	4	37	4	9	8	9	10	10	41	21	13	6	14	7	10	7	11	9	4	5	1	2	141	92
[truncated: 229 more columns]
